# Supplementary material for: Dispositional mindfulness: Is it related to knee osteoarthritis population’s common health problems?
Source: PLoS One. 2024 Apr 10;19(4):e0299879. doi: 10.1371/journal.pone.0299879 (PMC11006190; doi:10.1371/journal.pone.0299879)
Supplement: S1 Data — (XLSX) [file pone.0299879.s002.xlsx]

## Sheet: rawdata
gender	age	BMI	Perceivedhealth	womacscore	womac.pain	womac.stiffness	womac.Physical.function	depression	fearfalling	Physicalactivity	mindfulness	Maritalstatus	BMIgroup	educationgroup	Selfefficacy
1	50	20	7	185	41	16	128	4	31.875	142.964	56	1	1	1	23
1	51	23	12	46	13	10	23	10	83.125	50	60	1	1	1	9
1	51	40	4	157	43	12	102	2	50	266	61	1	2	1	30
2	51	21	6	54	7	5	42	4	65	236.714	63	2	1	2	22
1	52	24	6	46	15	6	25	0	94.375	193.5	70	1	1	1	27
2	52	29	7	52	4	9	39	2	57.5	101.179	52	2	2	1	51
2	53	24	6	90	19	9	62	4	50	130.357	45	1	1	1	75
1	53	24	5	34	10	4	20	6	93.125	198.571	46	1	1	2	25
2	53	20	7	12	1	4	7	7	78.75	174.714	44	1	1	2	43
2	53	20	6	19	2	3	14	0	82.5	229.393	45	2	1	2	40
2	53	40	6	51	15	5	31	6	85	66.2857	42	2	2	1	28
1	54	28	6	95	15	8	72	5	60	67.3214	66	2	2	1	45
2	56	33	7	61	4	5	52	13	66.875	159.429	67	2	2	1	3
2	57	27	6	95	26	9	60	2	23.75	188.5	53	2	2	1	6
1	57	27	4	38	8	3	27	3	81.25	31.8571	49	1	2	2	51
1	59	28	8	36	0	0	36	9	68.75	66.25	68	2	2	2	28
2	60	32	10	27	7	6	14	5	89.6875	55	54	2	2	1	40
1	61	29	11	68	14	16	38	1	60.625	131.429	66	2	2	1	37
2	61	23	9	0	0	0	0	0	94.375	199.857	67	2	1	1	34
1	61	30	7	43	8	5	30	1	65.625	182.393	56	2	2	1	20
1	62	28	12	59	10	3	46	3	65	68.9286	71	2	2	1	32
2	63	25	12	24	3	4	17	0	96.25	245.857	68	2	2	1	43
2	63	28	9	29	6	0	23	0	89.375	88.1429	67	2	2	1	26
1	63	25	12	1	0	1	0	0	96.25	124	60	2	2	1	27
2	64	29	7	54	13	4	37	9	70	109.393	49	2	2	1	0
2	64	29	6	22	4	0	18	11	61.875	77.9643	60	1	2	1	27
1	64	24	11	0	0	0	0	3	61.25	270.643	61	2	1	1	40
2	64	27	7	144	29	12	103	9	51.875	142.179	49	2	2	1	31
2	64	29	11	162	126	7	29	2	61.25	92.8571	60	2	2	1	54
2	64	22	15	3	3	0	0	0	100	82.4643	60	2	1	1	90
2	64	22	7	13	4	2	7	5	71.25	210.393	53	1	1	2	55
1	65	23	7	134	29	12	93	15	39.375	145.393	46	2	1	1	0
2	65	24	8	43	10	0	33	0	81.25	186.857	59	1	1	1	74
2	65	27	12	51	13	4	34	0	70.625	82.1429	69	2	2	1	29
2	65	27	7	23	6	3	14	2	83.125	103.571	69	2	2	1	44
2	65	27	6	51	6	4	41	4	68.75	132.393	66	1	2	1	34
2	66	18	8	62	24	5	33	3	96.875	158.036	40	2	1	1	88
2	66	25	7	78	15	6	57	5	61.875	130.857	47	2	2	1	45
2	66	32	7	41	14	8	19	0	98.125	104.429	39	2	2	1	0
1	66	24	10	74	13	7	54	1	65.625	148.071	69	2	1	2	50
2	66	22	7	30	4	4	22	1	74.375	153.893	69	1	1	1	24
2	67	23	10	16	4	0	12	1	82.5	91.2143	67	1	1	2	50
2	67	32	4	68	12	8	48	6	27.5	95.8571	62	2	2	1	18
1	67	23	5	55	6	7	42	7	61.25	88.6786	64	2	1	1	16
2	67	32	6	92	17	9	66	0	56.25	67.1429	57	1	2	1	27
2	67	26	4	28	3	0	25	0	68.75	183.143	66	2	2	1	0
2	67	23	7	47	20	6	21	0	71.875	209	45	1	1	1	12
1	68	25	9	32	4	2	26	2	84.375	19.5	45	1	2	1	24
2	68	22	4	40	8	7	25	3	73.75	14.8571	53	2	1	1	0
2	68	23	4	83	16	6	61	9	63.75	103.5	46	2	1	1	21
2	68	23	7	122	24	14	84	3	78.75	202.929	56	2	1	1	32
2	68	24	9	98	22	8	68	9	20.625	107.143	43	2	1	1	32
2	68	28	12	2	0	2	0	0	88.75	103.571	64	1	2	1	33
1	68	22	6	117	23	13	81	7	53.125	31.4286	63	2	1	1	35
2	69	21	9	68	6	2	60	0	86.25	190.929	57	2	1	1	43
2	69	24	8	95	30	0	65	10	46.875	17.8929	71	2	1	1	0
2	69	32	7	85	24	0	61	4	38.125	93	56	2	2	1	12
2	69	20	12	46	7	7	32	6	70.625	242.857	71	2	1	1	0
2	69	25	12	40	9	1	30	0	55.625	206	71	2	2	1	0
1	69	24	7	79	25	10	44	2	58.75	140.214	55	2	1	1	42
2	69	21	9	52	5	6	41	3	66.875	228.179	58	1	1	1	41
2	69	30	7	46	12	4	30	4	41.875	157.357	63	2	2	1	66
2	70	28	4	100	15	4	81	13	37.5	171.75	49	2	2	1	4
2	70	26	7	68	12	3	53	0	40	154.571	71	2	2	1	28
1	70	23	12	113	22	12	79	5	65.625	285.857	58	2	1	1	15
2	71	25	4	72	10	6	56	2	48.75	90.8214	50	2	2	1	19
2	71	27	11	73	10	0	63	2	62.5	86.7143	68	1	2	1	31
2	71	25	11	176	46	20	110	2	45.625	94.5714	54	1	2	1	12
2	71	28	12	50	18	6	26	7	76.875	87.5	60	2	2	1	45
1	71	24	3	213	43	18	152	1	30.625	78.3571	66	2	1	1	0
2	71	22	7	50	12	6	32	1	74.375	139.679	64	2	1	1	22
2	71	27	7	15	4	0	11	0	94.375	45.8571	49	1	2	1	45
2	71	32	7	29	5	4	20	0	82.5	234.429	53	2	2	2	45
1	72	26	9	8	2	2	4	1	88.125	204	51	2	2	1	57
2	72	34	5	109	21	10	78	2	48.125	86	67	2	2	1	23
1	72	25	8	24	3	6	15	4	89.375	100.857	65	2	2	2	26
2	72	27	9	96	28	0	68	0	65	130.571	64	2	2	1	40
1	72	27	12	8	2	0	6	0	91.25	5	71	2	2	1	8
2	72	30	10	66	11	4	51	0	56.875	104.429	66	2	2	1	14
1	72	20	4	62	12	12	38	4	65.625	189.321	42	1	1	1	45
2	73	12	6	54	12	4	38	9	52.5	8.57143	66	2	1	1	25
2	73	27	7	10	5	2	3	0	94.375	101.179	68	2	2	1	90
2	73	18	8	24	5	3	16	2	77.5	138.714	60	1	1	1	24
2	73	21	6	38	5	2	31	4	46.25	217.179	49	1	1	1	62
2	73	24	6	74	17	4	53	12	40	80.4286	50	1	1	1	9
1	74	28	11	51	5	3	43	0	93.125	163.179	57	2	2	1	29
2	74	22	8	47	10	2	35	3	81.875	50.7143	68	2	1	1	21
2	74	23	7	87	16	6	65	0	51.25	95	65	2	1	1	31
2	74	30	7	101	24	8	69	14	50.625	143.143	55	2	2	1	18
2	75	29	7	198	42	18	138	3	50.625	94.6786	62	2	2	1	56
2	75	29	12	117	21	8	88	6	46.875	63.8214	70	2	2	1	17
2	75	26	9	144	30	12	102	12	40	0	57	1	2	1	27
2	75	26	7	99	25	11	63	0	90	149.357	60	2	2	1	51
2	75	29	10	103	29	12	62	0	30	168.464	66	1	2	1	21
1	76	21	10	0	0	0	0	3	99.375	69.5714	62	2	1	1	10
1	76	29	7	49	8	4	37	8	59.375	120.607	53	2	2	1	27
2	77	27	4	195	40	17	138	11	19.375	98.8571	36	1	2	1	30
2	78	18	12	27	8	0	19	2	81.25	50	58	2	1	1	0
1	78	31	15	0	0	0	0	0	100	177	60	1	2	1	90
2	78	20	4	61	11	6	44	4	96.25	88.4286	64	2	1	1	12
2	78	22	7	93	10	5	78	0	35.625	101.286	70	2	1	1	25
2	80	30	9	82	26	7	49	9	57.5	8.57143	63	2	2	1	11
2	80	24	12	62	17	5	40	0	58.125	86	64	2	1	1	9
2	80	28	12	68	11	3	54	0	25.625	104.429	57	2	2	1	37
1	82	23	4	116	24	7	85	6	60	66	61	2	1	1	69
1	83	26	5	147	24	12	111	6	40	38.8214	47	1	2	1	27
2	86	21	15	67	18	0	49	0	46.875	67.5714	64	2	1	1	23
2	87	25	8	175	38	16	121	3	32.5	25	68	2	2	1	0
2	90	20	5	142	27	13	102	10	36.25	42.4286	43	2	1	1	26
1	50	25	8	20	4	2	14	3	98.125	106.357	72	2	2	1	90
1	50	32	9	55	8	5	42	0	54.375	144	86	2	2	1	0
2	51	26	11	1	0	0	1	1	91.25	200.75	74	1	2	2	13
1	53	20	9	0	0	0	0	2	97.5	122.143	73	1	1	2	24
2	55	38	9	50	10	0	40	0	50.625	104.429	77	2	2	1	37
2	55	22	8	86	27	10	49	0	90	27.1429	77	1	1	1	36
2	56	26	12	84	22	4	58	2	90.9375	122.714	74	2	2	2	61
1	58	28	7	7	1	1	5	2	96.875	150.643	90	2	2	2	18
2	59	30	7	5	0	0	5	0	98.125	162	52	2	2	1	67
2	59	23	12	7	2	0	5	0	100	351.571	90	2	1	2	30
1	59	31	7	79	22	0	57	2	44.375	254	77	2	2	1	0
2	59	39	10	151	42	0	109	3	20	61	79	2	2	1	6
1	59	28	9	9	1	2	6	0	95.625	283.143	72	2	2	2	75
2	59	26	12	10	0	10	0	0	98.125	135.714	81	2	2	1	57
1	60	22	12	81	17	7	57	0	66.25	129.857	74	2	1	1	0
2	60	27	10	143	39	0	104	0	8.125	256.143	90	2	2	1	29
2	60	44	15	101	25	8	68	0	68.125	170	90	2	2	1	90
1	60	20	15	3	3	0	0	0	98.75	313.571	88	2	1	2	90
2	60	29	9	45	15	0	30	0	76.25	206	90	2	2	1	5
2	61	25	9	202	37	12	153	0	52.5	67.4286	75	2	2	1	9
2	61	23	4	63	14	0	49	7	46.25	36	73	2	1	1	0
2	61	24	12	103	25	3	75	0	48.125	230	90	2	1	1	0
2	61	27	12	30	11	2	17	0	85.625	239.036	89	2	2	1	63
2	62	34	7	78	27	0	51	0	75	319	86	2	2	1	0
2	62	26	7	17	5	0	12	12	95.625	98	78	2	2	1	0
2	62	26	7	106	20	8	78	0	70.625	130.714	87	2	2	1	52
1	63	27	10	13	0	1	12	0	97.5	168.429	75	2	2	1	32
1	63	27	15	0	0	0	0	0	100	250.571	90	2	2	1	90
2	64	25	10	111	33	5	73	2	22.5	150.857	86	2	2	1	23
2	64	26	6	130	37	17	76	0	97.5	265.929	90	2	2	1	45
2	64	25	15	2	2	0	0	0	98.75	459	90	2	2	1	90
1	64	18	13	0	0	0	0	1	98.75	253.286	89	2	1	2	82
2	65	24	5	91	21	6	64	3	73.125	68.3929	76	2	1	1	46
2	65	30	10	4	3	1	0	2	98.125	109.393	82	2	2	2	41
1	65	25	9	132	30	14	88	0	53.75	145.714	87	2	2	1	45
2	65	20	12	177	31	16	130	10	24.375	86	79	2	1	1	0
2	65	33	7	67	22	3	42	0	63.125	158.107	82	2	2	1	13
1	65	28	15	92	41	0	51	0	69.375	150	90	2	2	1	90
2	65	22	12	10	5	0	5	1	98.125	124.571	88	2	1	2	86
2	65	23	10	10	5	0	5	0	88.125	106.107	75	2	1	1	24
2	65	24	10	38	6	3	29	0	80.625	168.429	78	2	1	1	24
2	65	25	15	0	0	0	0	0	100	52.1429	85	2	2	1	42
2	65	27	15	3	3	0	0	0	95	182.571	78	2	2	1	90
2	66	34	12	81	10	13	58	3	56.875	215	56	2	2	1	66
1	66	25	12	78	21	0	57	1	46.25	59.5714	85	2	2	1	71
1	66	30	7	67	16	0	51	0	51.875	206	87	2	2	1	0
2	66	21	13	7	4	0	3	0	60	94.5714	73	2	1	1	0
2	66	22	7	6	6	0	0	0	98.125	109.679	85	2	1	1	15
2	66	29	15	0	0	0	0	1	93.75	154.464	90	2	2	1	80
2	66	21	7	17	17	0	0	1	23.75	98.7143	72	2	1	1	31
2	67	28	10	8	0	1	7	0	93.75	104.25	80	2	2	1	0
2	67	19	15	0	0	0	0	0	86.25	128.571	90	2	1	1	63
2	67	21	7	14	9	0	5	0	90	215	84	1	1	1	40
2	67	24	12	8	0	3	5	0	98.75	105.571	86	2	1	1	17
2	67	26	12	20	15	5	0	0	97.5	88.25	80	2	2	1	45
2	67	29	9	91	23	4	64	0	48.125	103.571	84	2	2	1	64
1	68	33	15	173	30	14	129	0	81.25	170	90	2	2	1	27
1	68	25	12	18	2	0	16	1	97.5	130.571	83	2	2	2	10
2	68	22	12	0	0	0	0	1	97.5	113.429	74	2	1	1	36
2	68	23	9	19	4	2	13	0	91.875	118.464	76	2	1	1	36
2	68	24	7	7	1	2	4	2	90.625	105	90	2	1	1	27
2	69	30	12	0	0	0	0	1	99.375	137.429	66	2	2	1	75
2	69	32	6	122	26	16	80	3	98.75	29.3929	75	2	2	1	35
1	69	24	15	100	5	10	85	0	80.625	383.143	90	2	1	1	90
2	69	28	7	186	48	16	122	7	11.875	116	75	2	2	1	15
2	69	25	9	93	25	6	62	5	52.5	96.25	79	2	2	1	27
2	69	26	12	37	6	4	27	0	91.25	218.571	80	2	2	1	22
2	69	33	4	108	25	8	75	4	43.125	88.1429	87	2	2	1	9
1	70	22	12	12	2	2	8	3	98.75	124.571	46	2	1	1	46
1	70	24	12	41	8	0	33	2	96.25	143.679	50	2	1	1	55
2	70	28	9	136	25	15	96	3	50.625	115.143	79	2	2	1	63
2	70	31	7	104	24	12	68	0	75	102.286	90	2	2	1	53
2	70	29	12	51	21	1	29	0	47.5	115.571	84	2	2	1	56
2	70	33	11	11	0	2	9	3	70	113.893	75	2	2	1	63
1	70	25	9	14	3	0	11	0	99.375	126.143	81	2	2	1	81
2	70	27	12	185	33	16	136	0	58.75	175.25	82	2	2	1	41
2	70	28	7	55	8	3	44	0	80	157.429	90	2	2	1	18
1	71	20	12	0	0	0	0	2	94.375	51.6429	59	1	1	1	0
2	71	27	7	120	36	12	72	3	68.75	213.821	75	2	2	1	12
1	71	25	15	0	0	0	0	0	98.125	291.286	90	2	2	2	90
2	71	24	7	24	5	2	17	3	86.25	27.1429	75	2	1	1	0
1	72	33	9	15	5	0	10	0	88.125	57.4286	52	2	2	1	24
1	72	25	12	42	8	4	30	1	59.375	173.143	75	2	2	1	17
2	72	21	4	122	25	8	89	0	55	95.8571	74	2	1	1	5
1	72	23	12	5	3	0	2	1	96.875	137.429	84	2	1	2	85
1	72	27	12	72	23	7	42	0	95	98.8214	80	2	2	1	40
2	72	24	7	64	24	11	29	0	71.875	79.7857	75	2	1	1	33
2	72	28	10	70	7	9	54	0	36.25	103.571	75	2	2	1	63
2	72	32	4	72	11	15	46	1	43.75	148.571	77	2	2	1	66
2	72	22	12	12	12	0	0	1	96.25	174.429	73	2	1	1	68
2	73	31	12	29	2	4	23	0	68.125	113.429	64	2	2	1	74
1	73	34	7	67	9	0	58	11	47.5	88.1429	79	2	2	2	0
2	73	21	12	79	19	0	60	0	43.75	93.3929	87	2	1	1	57
2	73	26	7	107	21	7	79	0	36.875	94.5714	84	2	2	1	28
2	73	28	12	213	45	18	150	0	9.375	63.5714	90	2	2	1	29
1	73	28	15	32	0	10	22	0	85.625	326.214	90	2	2	1	90
1	73	21	7	7	0	2	5	0	96.25	127	75	2	1	1	18
1	73	22	14	0	0	0	0	0	90	181.821	87	2	1	2	80
1	74	20	12	13	3	0	10	0	96.875	94.5714	41	2	1	2	70
1	74	33	7	48	23	0	25	1	77.5	123.714	52	2	2	1	0
2	74	27	5	53	20	0	33	2	83.75	111.714	61	2	2	1	49
2	74	26	9	0	0	0	0	0	91.25	96.8214	88	2	2	1	38
2	74	32	9	57	10	4	43	1	58.75	139.679	74	2	2	1	32
1	75	22	9	27	6	6	15	2	66.875	17.5714	44	2	1	1	67
2	75	25	7	57	11	7	39	2	95.625	103.571	70	2	2	1	43
2	75	27	7	3	0	0	3	0	52.5	91	87	2	2	1	24
2	75	29	15	11	11	0	0	0	98.125	246.714	90	2	2	1	85
1	75	25	7	117	22	7	88	1	48.125	175.393	81	2	2	1	43
2	75	25	15	7	1	5	1	0	98.75	107.429	90	2	2	1	85
2	75	25	12	7	0	0	7	0	93.125	193.571	77	1	2	1	0
2	75	21	7	72	15	7	50	0	68.75	269.571	75	2	1	1	54
2	75	29	7	104	32	7	65	0	52.5	339.929	72	2	2	1	28
2	76	24	9	23	10	3	10	11	70.625	104.429	57	2	1	1	21
2	76	29	5	70	10	8	52	4	66.25	95	77	2	2	1	62
2	76	23	7	91	23	11	57	1	8.125	266.214	85	2	1	1	45
2	76	25	9	67	18	0	49	0	44.375	141	82	2	2	1	14
2	76	28	7	148	42	0	106	0	15.625	99.8214	80	2	2	1	0
2	76	25	15	88	9	14	65	0	43.125	234	90	2	2	1	43
2	76	28	7	50	6	5	39	10	70.625	148.571	79	2	2	1	83
1	77	24	12	29	12	0	17	0	69.375	84.5714	90	2	1	1	10
2	77	27	15	235	45	20	170	0	67.5	206	90	2	2	1	9
2	77	27	7	67	29	12	26	0	82.5	201.429	77	2	2	1	38
2	77	30	9	5	0	0	5	0	99.375	103.571	90	2	2	2	60
1	78	22	4	75	31	0	44	3	90.625	97	72	2	1	1	12
1	78	23	12	0	0	0	0	3	98.75	71.25	74	2	1	1	18
2	78	22	15	25	25	0	0	0	97.5	120	90	1	1	1	90
2	78	24	12	43	15	4	24	0	75	124.143	87	2	1	1	50
1	79	21	12	11	1	3	7	1	85.625	50	66	2	1	1	0
2	79	26	15	57	15	12	30	0	60	264.714	90	2	2	1	90
2	79	26	9	30	5	3	22	0	75	103.571	79	2	2	1	41
2	80	21	15	8	0	6	2	1	60	177.821	78	2	1	1	78
2	81	22	12	9	0	0	9	4	100	86	86	2	1	1	9
2	81	25	9	36	7	5	24	0	86.875	233.429	81	2	2	1	12
1	82	24	5	23	10	0	13	4	81.25	8.57143	69	2	1	1	70
1	82	28	7	61	13	6	42	0	70	202.429	77	2	2	1	21
2	82	23	9	57	12	0	45	2	75.625	116.75	78	1	1	1	55
2	83	22	10	14	3	0	11	0	93.75	158.107	82	2	1	1	12
2	83	24	15	148	27	14	107	0	50	54.3929	85	2	1	1	90
2	84	30	7	81	15	4	62	0	59.375	0	72	1	2	1	1
2	85	25	10	126	32	10	84	1	19.375	95	72	2	2	1	27
1	87	21	9	6	0	6	0	0	97.5	236.179	90	2	1	2	36
